# Supplementary material for: Does tranexamic acid diminish hemorrhage and pain in open elbow arthrolysis? a systematic review and meta-analysis
Source: BMC Musculoskelet Disord. 2023 Oct 6;24:795. doi: 10.1186/s12891-023-06835-7 (PMC10557324; doi:10.1186/s12891-023-06835-7)
Supplement: Supplementary file 3 — Supplementary Material 3 [file 12891_2023_6835_MOESM3_ESM.xlsx]

## Sheet: Sheet1
#	Search details	filters	Results
1	tranexamic acid a	English	3750
2	txa	English	1270
3	transamine	English	275
4	ta	English	14266
5	elbow arthroplasty	English	273
6	elbow arthrolysis	English	24
7	elbow release	English	352
8	(tranexamic acid) OR (TXA)	English	3802
9	((tranexamic acid) OR (TXA)) OR (transamine)	English	4035
10	(((tranexamic acid) OR (TXA)) OR (transamine)) OR (TA)	English	17958
11	((((tranexamic acid) OR (TXA)) OR (transamine)) OR (TA)) AND (elbow arthroplasty)	English	21
12	((((tranexamic acid) OR (TXA)) OR (transamine)) OR (TA)) AND ((elbow arthroplasty) OR (elbow arthrolysis))	English	27
13	((((Tranexamic acid) OR (TXA)) OR (Transamine)) OR (TA)) AND (((Elbow arthroplasty) OR (Elbow arthrolysis)) OR (Elbow release))	English	42
