# Supplementary material for: Does tranexamic acid diminish hemorrhage and pain in open elbow arthrolysis? a systematic review and meta-analysis
Source: BMC Musculoskelet Disord. 2023 Oct 6;24:795. doi: 10.1186/s12891-023-06835-7 (PMC10557324; doi:10.1186/s12891-023-06835-7)
Supplement: Supplementary file 4 — Supplementary Material 4 [file 12891_2023_6835_MOESM4_ESM.xlsx]

## Sheet: pubmedsearchhistory
Search number	Query	Sort By	Filters	Search Details	Results
13	((((tranexamic acid) OR (TXA)) OR (transamine)) OR (TA)) AND (((Elbow arthroplasty) OR (elbow arthrolysis)) OR (Elbow release))		English	(("tranexamic acid"[Supplementary Concept] OR "tranexamic acid"[All Fields] OR "tranexamic acid"[MeSH Terms] OR ("tranexamic"[All Fields] AND "acid"[All Fields]) OR "TXA"[All Fields] OR ("tranylcypromine"[Supplementary Concept] OR "tranylcypromine"[All Fields] OR "transamine"[All Fields] OR "tranylcypromine"[MeSH Terms]) OR "TA"[All Fields]) AND ((("elbow"[MeSH Terms] OR "elbow"[All Fields] OR "e…	29
12	((((tranexamic acid) OR (TXA)) OR (transamine)) OR (TA)) AND ((Elbow arthroplasty) OR (elbow arthrolysis))		English	(("tranexamic acid"[Supplementary Concept] OR "tranexamic acid"[All Fields] OR "tranexamic acid"[MeSH Terms] OR ("tranexamic"[All Fields] AND "acid"[All Fields]) OR "TXA"[All Fields] OR ("tranylcypromine"[Supplementary Concept] OR "tranylcypromine"[All Fields] OR "transamine"[All Fields] OR "tranylcypromine"[MeSH Terms]) OR "TA"[All Fields]) AND ((("elbow"[MeSH Terms] OR "elbow"[All Fields] OR "e…	27
11	((((tranexamic acid) OR (TXA)) OR (transamine)) OR (TA)) AND (Elbow arthroplasty)		English	(("tranexamic acid"[Supplementary Concept] OR "tranexamic acid"[All Fields] OR "tranexamic acid"[MeSH Terms] OR ("tranexamic"[All Fields] AND "acid"[All Fields]) OR "TXA"[All Fields] OR ("tranylcypromine"[Supplementary Concept] OR "tranylcypromine"[All Fields] OR "transamine"[All Fields] OR "tranylcypromine"[MeSH Terms]) OR "TA"[All Fields]) AND (("elbow"[MeSH Terms] OR "elbow"[All Fields] OR "el…	26
10	(((tranexamic acid) OR (TXA)) OR (transamine)) OR (TA)		English	(("tranexamic acid"[Supplementary Concept] OR "tranexamic acid"[All Fields] OR "tranexamic acid"[MeSH Terms] OR ("tranexamic"[All Fields] AND "acid"[All Fields]) OR "TXA"[All Fields] OR ("tranylcypromine"[Supplementary Concept] OR "tranylcypromine"[All Fields] OR "transamine"[All Fields] OR "tranylcypromine"[MeSH Terms]) OR "TA"[All Fields])) AND (english[Filter])	64929
9	((tranexamic acid) OR (TXA)) OR (transamine)		English	(("tranexamic acid"[Supplementary Concept] OR "tranexamic acid"[All Fields] OR "tranexamic acid"[MeSH Terms] OR ("tranexamic"[All Fields] AND "acid"[All Fields]) OR "TXA"[All Fields] OR ("tranylcypromine"[Supplementary Concept] OR "tranylcypromine"[All Fields] OR "transamine"[All Fields] OR "tranylcypromine"[MeSH Terms]))) AND (english[Filter])	9826
8	(tranexamic acid) OR (TXA)		English	(("tranexamic acid"[Supplementary Concept] OR "tranexamic acid"[All Fields] OR "tranexamic acid"[MeSH Terms] OR ("tranexamic"[All Fields] AND "acid"[All Fields]) OR "TXA"[All Fields])) AND (english[Filter])	7695
7	Elbow release		English	(("elbow"[MeSH Terms] OR "elbow"[All Fields] OR "elbow joint"[MeSH Terms] OR ("elbow"[All Fields] AND "joint"[All Fields]) OR "elbow joint"[All Fields] OR "elbow s"[All Fields] OR "elbows"[All Fields]) AND ("patient discharge"[MeSH Terms] OR ("patient"[All Fields] AND "discharge"[All Fields]) OR "patient discharge"[All Fields] OR "release"[All Fields] OR "released"[All Fields] OR "releases"[All F…	1681
6	Elbow arthrolysis		English	(("elbow"[MeSH Terms] OR "elbow"[All Fields] OR "elbow joint"[MeSH Terms] OR ("elbow"[All Fields] AND "joint"[All Fields]) OR "elbow joint"[All Fields] OR "elbow s"[All Fields] OR "elbows"[All Fields]) AND "arthrolysis"[All Fields]) AND (english[Filter])	138
5	Elbow arthroplasty		English	(("elbow"[MeSH Terms] OR "elbow"[All Fields] OR "elbow joint"[MeSH Terms] OR ("elbow"[All Fields] AND "joint"[All Fields]) OR "elbow joint"[All Fields] OR "elbow s"[All Fields] OR "elbows"[All Fields]) AND ("arthroplasty"[MeSH Terms] OR "arthroplasty"[All Fields] OR "arthroplasties"[All Fields])) AND (english[Filter])	4969
4	TA		English	("TA"[All Fields]) AND (english[Filter])	55461
3	Transamine		English	(("tranylcypromine"[Supplementary Concept] OR "tranylcypromine"[All Fields] OR "transamine"[All Fields] OR "tranylcypromine"[MeSH Terms])) AND (english[Filter])	2143
2	TXA		English	("TXA"[All Fields]) AND (english[Filter])	3098
1	Tranexamic acid		English	(("tranexamic acid"[Supplementary Concept] OR "tranexamic acid"[All Fields] OR "tranexamic acid"[MeSH Terms] OR ("tranexamic"[All Fields] AND "acid"[All Fields]))) AND (english[Filter])	6561
