# Supplementary material for: Does tranexamic acid diminish hemorrhage and pain in open elbow arthrolysis? a systematic review and meta-analysis
Source: BMC Musculoskelet Disord. 2023 Oct 6;24:795. doi: 10.1186/s12891-023-06835-7 (PMC10557324; doi:10.1186/s12891-023-06835-7)
Supplement: Supplementary file 5 — Supplementary Material 5 [file 12891_2023_6835_MOESM5_ESM.xlsx]

## Sheet: Sheet1
#	Search details	Results
1	ALL ( tranexamic AND acid ) AND ( LIMIT-TO ( DOCTYPE , "ar" ) ) AND ( LIMIT-TO ( LANGUAGE , "English" ) )	17859
2	ALL ( txa ) AND ( LIMIT-TO ( DOCTYPE , "ar" ) ) AND ( LIMIT-TO ( LANGUAGE , "English" ) )	6159
3	ALL ( transamine ) AND ( LIMIT-TO ( DOCTYPE , "ar" ) ) AND ( LIMIT-TO ( LANGUAGE , "English" ) )	50
4	ALL ( ta ) AND ( LIMIT-TO ( DOCTYPE , "ar" ) ) AND ( LIMIT-TO ( LANGUAGE , "English" ) )	840592
5	ALL ( elbow AND arthroplasty ) AND ( LIMIT-TO ( DOCTYPE , "ar" ) ) AND ( LIMIT-TO ( LANGUAGE , "English" ) )	20191
	ALL ( elbow AND release ) AND ( LIMIT-TO ( DOCTYPE , "ar" ) ) AND ( LIMIT-TO ( LANGUAGE , "English" ) )	10937
6	ALL ( elbow AND arthrolysis ) AND ( LIMIT-TO ( DOCTYPE , "ar" ) ) AND ( LIMIT-TO ( LANGUAGE , "English" ) )	509
7	( ALL ( tranexamic AND acid ) OR ALL ( txa ) ) AND ( LIMIT-TO ( DOCTYPE , "ar" ) ) AND ( LIMIT-TO ( LANGUAGE , "English" ) )	22218
8	( ( ALL ( tranexamic AND acid ) OR ALL ( txa ) ) OR ALL ( transamine ) ) AND ( LIMIT-TO ( DOCTYPE , "ar" ) ) AND ( LIMIT-TO ( LANGUAGE , "English" ) )	22251
9	( ( ( ALL ( tranexamic AND acid ) OR ALL ( txa ) ) OR ALL ( transamine ) ) OR ALL ( ta ) ) AND ( LIMIT-TO ( DOCTYPE , "ar" ) ) AND ( LIMIT-TO ( LANGUAGE , "English" ) )	862147
10	( ( ( ( ALL ( tranexamic AND acid ) OR ALL ( txa ) ) OR ALL ( transamine ) ) OR ALL ( ta ) ) AND ALL ( elbow AND arthroplasty ) ) AND ( LIMIT-TO ( DOCTYPE , "ar" ) ) AND ( LIMIT-TO ( LANGUAGE , "English" ) )	365
11	( ( ( ( ALL ( tranexamic AND acid ) OR ALL ( txa ) ) OR ALL ( transamine ) ) OR ALL ( ta ) ) AND ( ALL ( elbow AND arthroplasty ) OR ALL ( elbow AND arthrolysis ) ) ) AND ( LIMIT-TO ( DOCTYPE , "ar" ) ) AND ( LIMIT-TO ( LANGUAGE , "English" ) )	372
12	( ( ( ( ALL ( tranexamic AND acid ) OR ALL ( txa ) ) OR ALL ( transamine ) ) OR ALL ( ta ) ) AND ( ( ALL ( elbow AND arthroplasty ) OR ALL ( elbow AND arthrolysis ) ) OR ALL ( elbow AND release ) ) ) AND ( LIMIT-TO ( DOCTYPE , "ar" ) ) AND ( LIMIT-TO ( LANGUAGE , "English" ) )	480
