# Supplementary material for: Does tranexamic acid diminish hemorrhage and pain in open elbow arthrolysis? a systematic review and meta-analysis
Source: BMC Musculoskelet Disord. 2023 Oct 6;24:795. doi: 10.1186/s12891-023-06835-7 (PMC10557324; doi:10.1186/s12891-023-06835-7)
Supplement: Supplementary file 6 — Supplementary Material 6 [file 12891_2023_6835_MOESM6_ESM.xlsx]

## Sheet: data
#	Search Query	Database	Results
1	(ALL=(tranexamic acid)) AND LA=(English)	Web of Science Core Collection	5324
2	(ALL=(TXA)) AND LA=(English)	Web of Science Core Collection	3803
3	(ALL=(Transamine)) AND LA=(English)	Web of Science Core Collection	16
4	(ALL=(TA)) AND LA=(English)	Web of Science Core Collection	344900
5	(ALL=(elbow arthroplasty)) AND LA=(English)	Web of Science Core Collection	4100
6	(ALL=(elbow arthrolysis)) AND LA=(English)	Web of Science Core Collection	155
7	(ALL=(elbow release)) AND LA=(English)	Web of Science Core Collection	1622
8	((ALL=(tranexamic acid)) OR ALL=(TXA)) AND LA=(English)	Web of Science Core Collection	7615
9	(((ALL=(tranexamic acid)) OR ALL=(TXA)) OR ALL=(transamine)) AND LA=(English)	Web of Science Core Collection	7627
10	((((ALL=(tranexamic acid)) OR ALL=(TXA)) OR ALL=(transamine)) OR ALL=(TA)) AND LA=(English)	Web of Science Core Collection	352139
11	(((((ALL=(tranexamic acid)) OR ALL=(TXA)) OR ALL=(transamine)) OR ALL=(TA)) AND ALL=(elbow arthroplasty)) AND LA=(English)	Web of Science Core Collection	51
12	(((((ALL=(tranexamic acid)) OR ALL=(TXA)) OR ALL=(transamine)) OR ALL=(TA)) AND ((ALL=(elbow arthroplasty)) OR ALL=(elbow arthrolysis))) AND LA=(English)	Web of Science Core Collection	55
13	(((((ALL=(tranexamic acid)) OR ALL=(TXA)) OR ALL=(transamine)) OR ALL=(TA)) AND (((ALL=(elbow arthroplasty)) OR ALL=(elbow arthrolysis)) OR ALL=(elbow release))) AND LA=(English)	Web of Science Core Collection	70
